# Supplementary material for: Analysis of a new begomovirus unveils a composite element conserved in the CP gene promoters of several Geminiviridae genera: Clues to comprehend the complex regulation of late genes
Source: PLoS One. 2019 Jan 23;14(1):e0210485. doi: 10.1371/journal.pone.0210485 (PMC6344024; doi:10.1371/journal.pone.0210485)
Supplement: S4 Table — (XLSX) [file pone.0210485.s004.xlsx]

## Sheet: Figure Y
	46_3CLE	90_3CLE	46_6CLE
m1	1.9264	5.3786	23.1738
m2	1.6	17.307	33.97
m3	3.858	4.6487	18.5121
m4	2.6457	11.7073	13.4588
m5	4.4765	6.9608	27.9975
m6	1.6755	6.231	28.736
m7		10.1253	26.7832
m8		6.231
m9		13.2903
	nmoles MU/ug protein/h

## Sheet: Figure W
46S-3CLE	(-) EuMV	(+) EuMV				* -EuMV	* -EuMV	* -EuMV	* + EuMV	* + EuMV	* + EuMV
Line1				*-46S 3CLE	ID	Mean	SD	N	Mean	SD	N
4G8A 1	4.16121	45.1492		Line 1	4G8A	5.73315	3.79384	4	32.2522	17.5966	4
4G8A 2	2.69142	36.3062		Line 2	4G3A	6.89735	2.54199	7	43.4595	29.5856	7
4G8A 3	4.81403	41.1332		Line 3	4G15A	8.67941	2.38833	11	22.1	8.7979	11
4G8A 7	11.2659	6.42038		Line 4	4G18A	11.724	2.03412	17	25.169	10.9816	17
Line2
4G3A 1	8.58609	10.2166
4G3A 2	8.02318	16.374
4G3A 4	8.71854	101.739
4G3A 7	2.36093	41.0934
4G3A 8	4.57947	46.6659
4G3A 9	9.21523	43.868
4G3A 10	6.79801	44.2599
Líne3
4G15A 2	8.88411	18.5643
4G15A 1	5.87086	14.2172
4G15A 3	8.48675	10.8434
4G15A 4	4.24834	24.9623
4G15A 5	13.0894	14.3118
4G15A 7	10.5397	23.9177
4G15A 8	6.89735	36.4739
4G15A 9	9.74503	18.2622
4G15A 11	9.57947	19.2877
4G15A 12	8.32119	38.4851
4G15A 13	9.81126	23.7748
Líne4
4G18A 1	7.2947	28.543
4G18A 2	13.4536	21.9272
4G18A 3	11.6325	22.98
4G18A 4	8.75166	17.2072
4G18A 5	13.1887	22.6665
4G18A 6	13.6854	19.8233
4G18A 7	12.2285	28.5837
4G18A 8	12.4603	48.4146
4G18A 9	11.3013	27.2287
4G18A 10	11.4669	53.5882
4G18A 11	9.71192	12.389
4G18A 12	13.9172	25.9167
4G18A 13	11.8311	14.6204
4G18A 14	13.9172	16.2165
4G18A 15	14.0828	16
4G18A 16	11.5662	25.4861
4G18A 17	8.81788	26.2824
	nmoles MU/ug protein/h

## Sheet: Figure X
T. plant	* EuMV	m1	m2	m3	Mean	SD
35S	(-)	36.25	26.7783	31.6667	31.565	4.73667
pBSGUS	(-)	2.047	1.1697	2.6234	1.9467	0.732022
-107	(-)	2.478	2.50725	2.2374	2.40755	0.148078
-125	(-)	1.3674	1.4121	2.5225	1.76733	0.654375
-184	(-)	2.494	3.2204	3.0066	2.907	0.373302
-125 CLEmut	(-)	2.3715	2.5709	2.4697	2.4707	0.0997038
-125 (2CLE)	(-)	5.0636	4.1823	2.9989	4.0816	1.03603
35S	(+)	30.58	28.2199	29.5501	29.45	1.18323
pBSGUS	(+)	2.0941	1.5936	2.2916	1.9931	0.359794
-107	(+)	2.1492	1.8638	2.1376	2.0502	0.161531
-125	(+)	4.2898	4.2854	3.9798	4.185	0.177722
-184	(+)	15.0579	16.6652	16.0132	15.9121	0.808405
-125 CLEmut	(+)	2.783	2.7506	2.4203	2.6513	0.200707
-125 (2CLE)	(+)	16.6669	17.0473	15.985	16.5664	0.538234
		nmoles MU/ug protein/h

## Sheet: Supp_FigZ_Fold change in +EuMV 
T. plant	Ratio1	Ratio2	Ratio3	N	Mean	SD
35S	0.843586	1.05383	0.93316	3	0.943527	0.105507
pBSGUS	1.02301	1.3624	0.873523	3	1.08631	0.250511
-107	0.867312	0.743364	0.955395	3	0.855357	0.10652
-125	3.13719	3.03477	1.57772	3	2.58323	0.8723
-184	6.03765	5.17489	5.32602	3	5.51285	0.460729
-125 CLEmut	1.17352	1.0699	0.979998	3	1.07447	0.0968417
-125 (2CLE)	3.29151	4.07606	5.33029	3	4.23262	1.02837
Ratio [TrAP mediated/Basal]nmoles MU/ug protein/h
